# Supplementary material for: Prevalence and determinants of opportunistic infections among HIV-infected adults receiving antiretroviral therapy in Ethiopia: A systematic review and meta-analysis
Source: Front Med (Lausanne). 2023 Feb 16;10:1087086. doi: 10.3389/fmed.2023.1087086 (PMC9978215; doi:10.3389/fmed.2023.1087086)
Supplement: Supplementary file 3 [file Table_1.xlsx]

## Sheet: BMI
Author	Year	A=case(E)	B=Contro(E)	C=Case(NE)	D=control(NE)	E=A+C	F=B+D	total	comparison
Tewachew et al.	2021	50	25	63	201	113	226	339	malnourished /Normal
Mengistu et al.	2018	51	49	52	115	103	164	267
Moges et al.	2014	128	208	13	74	141	282	423

## Sheet: Adherance 
Author	Year	A=case(E)	B=Contro(E)	C=Case(NE)	D=control(NE)	E=A+C	F=B+D	total	comparison
Tewachew et al.	2021	16	4	97	222	113	226	339	poor vs.Good and fair
Moges et al.	2014	20	9	121	273	141	282	423
Hailu et al.	2020	182	146	23	43	205	189	394
Solomon et al.	2018	572	34	86	52	658	86	744
Arefaine et al.	2020	15	10	46	234	61	244	305
Dagnaw et al.	2022	30	25	84	215	114	240	354

## Sheet: WHO 
Author	Year	A=case(E)	B=Contro(E)	C=Case(NE)	D=control(NE)	E=A+C	F=B+D	total	comparison
Debasu et al.	2013	46	22	25	267	71	289	360	III/IV vs I/II
Mitiku et al.	2015	129	64	43	122	172	186	358
Dereje et al.	2019	31	31	25	105	56	136	192
Mengistu et al.	2018	68	50	35	113	103	163	266
Dagnaw et al.	2022	64	74	50	166	114	240	354
moges et al.	2014	131	190	10	92	141	282	423

## Sheet: CD4
Author	Year	A=case(E)	B=Contro(E)	C=Case(NE)	D=control(NE)	E=A+C	F=B+D	G=total	comparison
Debasu et al.	2013	41	30	30	259	71	289	360	<200/>=200
Addisu et al.	2018	141	8	123	43	264	51	315
Wachamo et al.	2020	26	22	138	228	164	250	414
Mitiku et al.	2015	132	113	40	70	172	183	355
Mengistu et al.	2018	46	36	57	127	103	163	266
Solomon et al.	2018	352	29	306	57	658	86	744
Hailu et al.	2020	98	51	107	138	205	189	394
Dagnaw et al.	2022	56	59	58	181	114	240	354

## Sheet: alcohol
Author	Year	A=case(E)	B=Contro(E)	C=Case(NE)	D=control(NE)	E=A+C	F=B+D	G=total	comparison
									Yes/No
									Yes/No	duration of labors differs according to parity
									Yes/No
									Yes/No

## Sheet: functional status 
Author	Year	A=case(E)	B=Contro(E)	C=Case(NE)	D=control(NE)	E=A+C	F=B+D	G=total	comparison
									bedridden /others

## Sheet: HB
Author	Year	A=case(E)	B=Contro(E)	C=Case(NE)	D=control(NE)	E=A+C	F=B+D	total	comparison
									<10 vs >=10

## Sheet: Age of mother 
Author	Year	A=case(E)	B=Contro(E)	C=Case(NE)	D=control(NE)	E=A+C	F=B+D	total	comparison
Kidane N et al	2016	139	228	5	35	144	263	407	<35/>=35
Teshome Y et al	2020	139	145	7	15	146	160	306	<35/>=35
Owa OO et al	2012	4	110	550	64	554	174	728
Alayande BT et al	2012	94	149	2	35	96	184	280
Chigbu B et al	2008	1694	2000	183	297	1877	2297	4174

## Sheet: Gestationa age 
Author	Year	A=case(E)	B=Contro(E)	C=Case(NE)	D=control(NE)	E=A+C	F=B+D	G=total	comparison
Enyindah C etal	2007	1325	1998	521	876	1846	2874	4720	>=37 wks vs < 37 wks
Pebolo et al	2019	154	59	1	6	155	65	220
Kidane N et al	2016	124	234	20	29	144	263	407

## Sheet: prevalence 
Authors	Year	sample	case	region	period	addis to	participant
Tewachew et al.	2021	339	110	Amhara	After 2016	Others	<384
Wachamo et al.	2020	414	164	Sidama	After 2016	Others	>384
Mitiku et al.	2015	358	172	Harari	Before 2016	Others	<384
Weldearegawi et al.	2020	400	195	Tigrai	After 2016	Others	<384
Alemayehu et al	2017	362	164	SNNPR	After 2016	Others	<384
Dereje et al.	2019	386	130	Addis Ababa	After 2016	Addis Ababa	>384
Mengistu et al.	2018	266	119	SNNPR	After 2016	Others	<384
Moges et al.	2014	423	181	Amhara	Before 2016	Others	>384
Hailu et al.	2020	394	205	Tigrai	After 2016	Others	>384
Fite et al.	2020	497	303	Oromia	After 2016	Others	>384
Tiku and Tirhas	2014	356	125	Addis Ababa	Before 2016	Addis Ababa	<384
